# Supplementary material for: Morusin Alleviates Aortic Valve Calcification by Inhibiting Valve Interstitial Cell Senescence Through Ccnd1/Trim25/Nrf2 Axis
Source: Adv Sci (Weinh). 2024 Mar 19;11(20):2307319. doi: 10.1002/advs.202307319 (PMC11132047; doi:10.1002/advs.202307319)
Supplement: Supplementary file 2 — Supporting Information [file ADVS-11-2307319-s002.xlsx]

## Sheet: FIG1
G	ALP	ALP	H	Runx2	Runx2	I	NQO1	NQO1	J	P21	P21
	Normal	CAVD		Normal	CAVD		Normal	CAVD		Normal	CAVD
	1	2.19		1.51	2.64		2.22	1.31		1.88	1.94
	1.3	2.13		1.35	2.08		2.49	1.43		1.6	2.64
	1.58	2.05		1.83	2.89		2.49	1.42		1	1.67
	1.81	1.2		1.3	2.31		2.93	1.02		1.73	2.32
	1.62	2.01		1.41	2.62		3.4	1.64		1.44	2.49
	1.6	2.68		1.35	2.99		3.15	1		1.59	2.2
	1.23	3.25		1.23	3.53		3.12	1.49		1.36	2.05
	1	3.11		1	3.49		2.5	2.92		1.26	2.43
	2.09	2.57		1.69	1.37		2.29	3.24		1.59	1.37
	1.76	1.77		1.26	1.27		1.66	2.02		1.55	1.57

## Sheet: FIG2
B	Runx2	Runx2	Runx2		C	ALP	ALP	ALP
	Control	OM	OM+M			Control	OM	OM+M
	1.2	2.44952	1.38			1.17	1.84	1.27
	1	3.44	1.47			1	1.73	1.34
	1.1	4.35	1.54			1.03	1.69	1.23
F	ALP	ALP	ALP
	Control	OM	OM+M
	0.46	1.05	0.78
	0.52	1.15	0.64
	0.55	1.13	0.74
H					I
	Control	OM	OM+M			Control	OM	OM+M
	10279.1	42674.3	24279.2			0.13	0.55	0.264703
	9079.23	40745.4	20749.2			0.14	0.4979	0.2
	8490.56	35768	25279.9			0.11	0.49457	0.222186
K					L
	Control	OM	OM+M			Control	OM	OM+M
	0.1	12.37	2.5			8.2	26	13.52
	0.12	17.93	8.86			7.6	19.93	10.86
	0.2	20.25	5.9			4.2	18.24	9.91

## Sheet: FIG3
F	CCND1	CCND1	CCND1		H	P53	P53	P53		I	P21	P21	P21
	Control	OM	OM+M			Control	OM	OM+M			Control	OM	OM+M
	1	1.62	1.05			1	1.64	0.94			1	1.47	0.89
	1.21	1.67	1.24			1.19	1.83	1.24			1.28	1.72	0.96
	1.08	1.83	1.2			1.13	1.62	1.03			1.11	1.69	1.12
	WB	WB	WB			PCR	PCR	PCR
L	CCND1	CCND1	CCND1		M	CCND1	CCND1	CCND1
	P2	P4	P6			P2	P4	P6
	1.15	1.45	1.828			1	2.45	2.97
	1.12	1.56	1.93			1.22	2.16	2.83
	1	1.62	1.82186			1.13	1.98	3.08186

## Sheet: FIG4
	si-con	si-con	si-CCND1	si-CCND1			si-con	si-con	si-CCND1	si-CCND1
		OM		OM				OM		OM
B	CCND1	CCND1	CCND1	CCND1		C	ALP	ALP	ALP	ALP
	1.13	1.48	0.75	0.93			1.16	1.26	0.69	0.72
	1.14	1.37	0.86	0.98			1.15	1.35	0.511225	0.86
	1	1.19588	0.77	1.04			1	1.45457	0.76	0.94
	si-con	si-con	si-CCND1	si-CCND1			si-con	si-con	si-CCND1	si-CCND1
		OM		OM				OM		OM
D	Runx2	Runx2	Runx2	Runx2		E	P53	P53	P53	P53
	1.12	1.53	0.67	0.99			1.1	2.39	0.58	0.96
	1.21	1.43	0.76	0.87			1.28	1.98	0.63	0.94
	1	1.51	0.71	0.92			1	2.02	0.54	1.02
	si-con	si-con	si-CCND1	si-CCND1
		OM		OM
F	P21	P21	P21	P21
	1.14	1.87	0.74	0.98
	1.18	1.79	0.88	0.92
	1	1.63	0.83	1.04
	si-con	si-con	si-CCND1	si-CCND1
		OM		OM
H	ALP	ALP	ALP	ALP
	1.1	1.63	0.6	1.36
	1.14	1.53	0.56	1.19
	1	1.55	0.72	1.22
	si-con	si-con	si-CCND1	si-CCND1			si-con	si-con	si-CCND1	si-CCND1
		OM		OM				OM		OM
J	10149.2	37674.3	8279.36	17674.6		K	0.11	0.42	0.14	0.27
	9036.23	32374.3	9679	13374.3			0.09	0.36	0.13	0.26
	8079.34	36221.5	8579.18	17468.4			0.15	0.45	0.09	0.24
	si-con	si-con	si-CCND1	si-CCND1
		OM		OM
M	1.1	18.2	1.3	9.3
	1.5	20.1	1.2	10.3
	1.4	16.3	1.32	12.3

## Sheet: FIG5
	si-con	si-con	si-CCND1	si-CCND1
		OM		OM
	NRF2	NRF2	NRF2	NRF2
A	1.1	0.77	2.05	1.43
	1.03	0.69	1.86	1.58
	1	0.8	1.73	1.46
D	NRF2	NRF2	NRF2		E	HMOX1	HMOX1	HMOX1
	Control	OM	OM+M			Control	OM	OM+M
	1	0.84	0.9			1	0.82	1.05
	1.13	0.74	0.89			1.1	0.74	0.98
	1.21	0.73	0.95			1.15	0.65	0.86
G	NRF2	NRF2	NRF2		H	DHFH-DC	DHFH-DC	DHFH-DC
	Control	OM	OM+M			Control	OM	OM+M
	1.05	0.37	0.6			1.2	3.37	1.96
	1.16	0.43	0.56			1.14	4.43	1.56
	1	0.36	0.7			1	3.86	1.6
J	Mitosox	Mitosox	Mitosox
	Control	OM	OM+M
	1	3.37	2.1
	1.07	2.93	1.86
	1.23	3.15	1.9

## Sheet: FIG6
				ML385						ML385						ML385
			M	M					M	M					M	M
		OM	OM	OM				OM	OM	OM				OM	OM	OM
	ALP	ALP	ALP	ALP			Runx2	Runx2	Runx2	Runx2			P21	P21	P21	P21
B	1.1	1.88	0.77	1.55		C	1.2	2.23	0.87	1.82		D	1.14	1.9	0.97	1.66
	0.94	1.95	0.96	1.36			0.96	1.95	1.06	1.96			1	1.97	1.16	1.59
	1	1.75	0.86	1.42			1	1.93	0.89	1.72			0.98	1.86	0.94	1.42
				ML385
			M	M
		OM	OM	OM
	ALP	ALP	ALP	ALP
F	1.03	1.67	0.96	1.48
	1.16	1.43	1.06	1.39
	1	1.56	0.99	1.37
				ML385						ML385
			M	M					M	M
		OM	OM	OM				OM	OM	OM
	ALP	ALP	ALP	ALP			ALP	ALP	ALP	ALP
H	11279.2	36453.6	24328.3	34586.6		I	0.14	0.37	0.25	0.33
	9279.43	33745.2	19741.3	35362.5			0.1	0.47	0.28	0.4
	8490	34768.3	18270.4	32324.5			0.13	0.43	0.23	0.45

## Sheet: FIG7
C	KEAP1	KEAP1	KEAP1		D	TRIM25	TRIM25	TRIM25
	Control	OM	OM+M			Control	OM	OM+M
	1	1.81	1.04			1.08	0.72	1.15
	1.2	1.74	1.08			1	0.75	0.95
	1.1	2.05	1.15			1.1	0.65	1.13

## Sheet: FIG8
	si-con	si-con	si-CCND1	si-CCND1
		OM		OM
	TRIM25	TRIM25	TRIM25	TRIM25
B	1.11	0.56	1.25	0.830811
	1.07	0.69	1.36	0.78
	1	0.58	1.33	0.86
	si-con	si-con	si-TRIM25	si-TRIM25			si-con	si-con	si-TRIM25	si-TRIM25
		OM		OM				OM		OM
	TRIM25	TRIM25	TRIM25	TRIM25			Runx2	Runx2	Runx2	Runx2
E	1.04	0.55	0.45	0.36		F	1.08	1.46	1.26	2.13
	1.17	0.59	0.65	0.48			1.16	1.59	1.13	1.98
	1	0.73	0.53	0.4			1	1.53	1.17	1.87
	si-con	si-con	si-TRIM25	si-TRIM25			si-con	si-con	si-TRIM25	si-TRIM25
		OM		OM				OM		OM
	ALP	ALP	ALP	ALP			P21	P21	P21	P21
G	1.18	1.55	1.08	1.93		H	1.15	1.47	1.18	1.92
	1.07	1.43	1.13	2.18			1.11	1.52	1.21	2.06
	1	1.48	1.18	1.86			1	1.58	1.08	1.84
	si-con	si-con	si-TRIM25	si-TRIM25			si-con	si-con	si-TRIM25	si-TRIM25
		OM		OM				OM		OM
		M		M				M		M
	TRIM25	TRIM25	TRIM25	TRIM25			Runx2	Runx2	Runx2	Runx2
J	1.12	1.06	0.77	0.53		K	1.04	1.16	1.25	1.45
	1.06	1.09	0.65	0.58			1.15	1.09	1.15	1.57
	1	0.98	0.63	0.41			1	1.28	1.12	1.47
	si-con	si-con	si-TRIM25	si-TRIM25			si-con	si-con	si-TRIM25	si-TRIM25
		OM		OM				OM		OM
		M		M				M		M
	ALP	ALP	ALP	ALP			P21	P21	P21	P21
L	1.13	1.15	1.21	1.43		M	1.15	1.13	1.11	1.43
	1.14	1.23	1.13	1.48			1.03	1.05	1.06	1.58
	1	1.18	1.17	1.36			1	1.12	1.17	1.36
	si-con	si-con	si-TRIM25	si-TRIM25			si-con	si-con	si-TRIM25	si-TRIM25			si-con	si-con	si-TRIM25	si-TRIM25
		OM		OM				OM		OM				OM		OM
	ALP	ALP	ALP	ALP			ALP	ALP	ALP	ALP			ALP	ALP	ALP	ALP
O	1.12	1.55	1.09	1.65		Q	9289.24	34674.3	8809.45	38644.6		R	0.1	0.37	0.12	0.44
	1.16	1.45	1.28	1.69			9472.15	36374.2	9674.64	41374			0.09	0.35	0.1	0.42
	1	1.42	1.02	1.62			8579.56	33458	9579.35	42468.8			0.13	0.34	0.09	0.38
	si-con	si-con	si-TRIM25	si-TRIM25			si-con	si-con	si-TRIM25	si-TRIM25			si-con	si-con	si-TRIM25	si-TRIM25
		OM		OM				OM		OM				OM		OM
		M		M				M		M				M		M
	ALP	ALP	ALP	ALP			9534.35	14044.4	9156.78	37024.5			0.14	0.26	0.15	0.35
T	1.21	1.27	1.2	1.5		V	9179.23	16459.2	9779	34361.4		V	0.11	0.24	0.13	0.38
	1.12	1.3	1.26	1.44			8402.56	14509.5	8439.45	36452.2			0.13	0.2	0.11	0.34
	1	1.16	1.1	1.57

## Sheet: FIG9
	APOE-/-	APOE-/-+M			APOE-/-	APOE-/-+M
D	1655.59	924.42		E	0.83	1.41
	1471.14	1340			0.98	1.01
	941.11	1075			1.41	1.32
	1336.24	1428.26			1.02	0.99
	1703.02	919.228			0.85	1.47
	1509.32	1053.38			1.23	1.35
	1364.24	1157.23			0.95	1.39
	1167.36	960.82			1.3	1.56
	1393.5	1226.07			1.19	1.16
	1655.6	1203.04			0.81	1.29
	APOE-/-	APOE-/-+M			APOE-/-	APOE-/-+M			APOE-/-	APOE-/-+M
G	198	156		I	17.3	17.4		K	17.5	16.4
	163	158			16.6	8.9			14.7	9.9
	184	145			15.5	9.4			15.8	9
	217	157			12.3	12.2			12.8	11.2
	213	150			17.8	12.5			16.7	12.5
	204	173			10.5	7.6			12.4	7.6
	178	144			19.1	7.4			18.1	7.6
	163	106			16.8	9.3			15.8	9.5
	123	97			11.3	9.6			12.4	9.6
	105	100			10.5	12.3			10.5	12
	APOE-/-	APOE-/-+M
	Runx2	Runx2
M	1.56	1.34
	1.65	1.61
	1.46	1.35
	1.53	1.43
	1.63	1.46
	1.52	1.48
	1.42	1.38
	1.76	1.54
	1.79	1.48
	1.73	1.52

## Sheet: FIG10
	APOE-/-	APOE-/-+M			APOE-/-	APOE-/-+M			APOE-/-	APOE-/-+M
	NQO1	NQO1			HMOX1	HMOX1			ROS	ROS
B	1.36	1.55		D	1.25	1.55		F	1.76	1.55
	1.35	1.46			1.4	1.72			1.55	1.46
	1.46	1.45			1.41	1.55			1.76	1.44
	1.26	1.62			1.46	1.63			1.6	1.52
	1.45	1.47			1.48	1.47			1.43	1.46
	1.32	1.7			1.55	1.69			1.75	1.65
	1.27	1.45			1.39	1.4			1.67	1.46
	1.38	1.32			1.37	1.44			1.78	1.63
	1.34	1.5			1.36	1.34			1.8	1.42
	1.5	1.48			1.5	1.45			1.52	1.38

[truncated: 10 more sheets: FIGS2, FIGS3, FIGS4, FIGS5, FIGS6, FIGS7, FIGS10, FIGS11, FIGS12, FIGS13]
